# Supplementary material for: Investigating the Potential Protective Effect of Dog Ownership on Incident Disabling Dementia and Its Cost-Effectiveness
Source: Int J Environ Res Public Health. 2026 Jul 22;23(7):938. doi: 10.3390/ijerph23070938 (PMC13410369; doi:10.3390/ijerph23070938)
Supplement: Supplementary file 1 [file ijerph-23-00938-s001.zip]

Archive with 1 entries (1 files):
- ijerph-4342313-supplementary.pdf
